# Supplementary material for: Fibrin Glue Versus Absorbable Sutures for Conjunctival Closure in Pediatric Strabismus Surgery: A Comparative Study of Clinical Outcomes and AS-OCT Findings
Source: J Clin Med. 2026 Feb 15;15(4):1531. doi: 10.3390/jcm15041531 (PMC12942599; doi:10.3390/jcm15041531)
Supplement: Supplementary file 1 [file jcm-15-01531-s001.zip]

Archive with 7 entries (4 files):
- SUPPLEMANTARY FILES_GOKTAS/
- SUPPLEMANTARY FILES_GOKTAS/Suppl. File Table S1_GOKTAS.docx
- SUPPLEMANTARY FILES_GOKTAS/Suppl. File Table S2_GOKTAS.docx
- __MACOSX/
- __MACOSX/SUPPLEMANTARY FILES_GOKTAS/
- __MACOSX/SUPPLEMANTARY FILES_GOKTAS/._Suppl. File Table S1_GOKTAS.docx
- __MACOSX/SUPPLEMANTARY FILES_GOKTAS/._Suppl. File Table S2_GOKTAS.docx
